# Supplementary material for: Ole e 15 and its human counterpart -PPIA- chimeras reveal an heterogeneous IgE response in olive pollen allergic patients
Source: Sci Rep. 2019 Oct 21;9:15027. doi: 10.1038/s41598-019-51005-2 (PMC6803672; doi:10.1038/s41598-019-51005-2)
Supplement: Supplementary file 2 — Supplementary Information [file 41598_2019_51005_MOESM2_ESM.xlsx]

## Sheet: Table S1-1
Table S1-1. Raw data obtained from the parameter optimized surfaces (POPS) calculation of the solvent-accessible surface area (SASA) values per amino acid of the Ole e 15 modeled structure.
Residue Name	Residue Number	Hydrophobic SASA (Å2)	Hydrophilic SASA (Å2)	Total SASA (Å2)	Isolated amino acid SASA (Å2)
MET	1	195.3	0	195.3	228.7
ALA	2	63.76	0	63.76	144.3
ASN	3	0	89.61	89.61	155.1
PRO	4	41.42	0	41.42	165.4
LYS	5	0	68.57	68.57	229.7
VAL	6	18.82	0	18.82	152.9
PHE	7	25.16	0	25.16	171.3
PHE	8	28.58	0	28.58	171.3
ASP	9	0	33.84	33.84	148.7
MET	10	25.89	0	25.89	228.7
THR	11	0	26.28	26.28	152.6
ILE	12	39.26	0	39.26	170.6
GLY	13	42.52	0	42.52	121.2
GLY	14	69.58	0	69.58	121.2
GLN	15	0	133.93	133.93	208
PRO	16	73.52	0	73.52	165.4
VAL	17	48.19	0	48.19	152.9
GLY	18	25.02	0	25.02	121.2
ARG	19	0	93.26	93.26	274.9
ILE	20	24.94	0	24.94	170.6
VAL	21	24.72	0	24.72	152.9
MET	22	26.23	0	26.23	228.7
GLU	23	0	46.95	46.95	201.4
LEU	24	16.51	0	16.51	157.1
PHE	25	34.35	0	34.35	171.3
ALA	26	24.25	0	24.25	144.3
ASP	27	0	104.57	104.57	148.7
VAL	28	55.64	0	55.64	152.9
VAL	29	32.57	0	32.57	152.9
PRO	30	40.05	0	40.05	165.4
ARG	31	0	115.53	115.53	274.9
THR	32	0	36.14	36.14	152.6
SER	33	0	20.64	20.64	145.2
GLU	34	0	67.78	67.78	201.4
ASN	35	0	48.03	48.03	155.1
PHE	36	31.19	0	31.19	171.3
ARG	37	0	65.26	65.26	274.9
ALA	38	20.44	0	20.44	144.3
LEU	39	29.76	0	29.76	157.1
CYS	40	0	14.13	14.13	144.9
THR	41	0	49.37	49.37	152.6
GLY	42	19.26	0	19.26	121.2
GLU	43	0	120.39	120.39	201.4
LYS	44	0	138.39	138.39	229.7
GLY	45	42.36	0	42.36	121.2
VAL	46	68.11	0	68.11	152.9
GLY	47	47.99	0	47.99	121.2
LYS	48	0	194.61	194.61	229.7
SER	49	0	135.68	135.68	145.2
GLY	50	75.42	0	75.42	121.2
LYS	51	0	139.14	139.14	229.7
PRO	52	65.69	0	65.69	165.4
LEU	53	32.08	0	32.08	157.1
HIS	54	0	52.33	52.33	182.4
TYR	55	0	45.35	45.35	205.5
LYS	56	0	87.76	87.76	229.7
GLY	57	35.05	0	35.05	121.2
SER	58	0	36.24	36.24	145.2
ALA	59	27.22	0	27.22	144.3
PHE	60	37.57	0	37.57	171.3
HIS	61	0	57.63	57.63	182.4
ARG	62	0	86.79	86.79	274.9
VAL	63	14.45	0	14.45	152.9
ILE	64	21.68	0	21.68	170.6
PRO	65	35.04	0	35.04	165.4
ASN	66	0	65.85	65.85	155.1
PHE	67	49.67	0	49.67	171.3
MET	68	30.45	0	30.45	228.7
CYS	69	0	13.72	13.72	144.9
GLN	70	0	58.7	58.7	208
GLY	71	18.13	0	18.13	121.2
GLY	72	17.03	0	17.03	121.2
ASP	73	0	36.35	36.35	148.7
PHE	74	41.43	0	41.43	171.3
THR	75	0	57.5	57.5	152.6
ALA	76	58.85	0	58.85	144.3
GLY	77	20.6	0	20.6	121.2
ASN	78	0	118.55	118.55	155.1
GLY	79	52.89	0	52.89	121.2
THR	80	0	133.04	133.04	152.6
GLY	81	41.11	0	41.11	121.2
GLY	82	30	0	30	121.2
GLU	83	0	112.38	112.38	201.4
SER	84	0	53.22	53.22	145.2
ILE	85	85.38	0	85.38	170.6
TYR	86	0	126.95	126.95	205.5
GLY	87	59.99	0	59.99	121.2
SER	88	0	118.06	118.06	145.2
LYS	89	0	119.87	119.87	229.7
PHE	90	105.35	0	105.35	171.3
ALA	91	56.99	0	56.99	144.3
ASP	92	0	64.82	64.82	148.7
GLU	93	0	99.38	99.38	201.4
ASN	94	0	93.72	93.72	155.1
PHE	95	69.6	0	69.6	171.3
VAL	96	95.81	0	95.81	152.9
LYS	97	0	143.31	143.31	229.7
LYS	98	0	117.29	117.29	229.7
HIS	99	0	74.51	74.51	182.4
THR	100	0	123.23	123.23	152.6
GLY	101	44.98	0	44.98	121.2
PRO	102	58.53	0	58.53	165.4
GLY	103	13.12	0	13.12	121.2
ILE	104	22.22	0	22.22	170.6
LEU	105	21.38	0	21.38	157.1
SER	106	0	18.75	18.75	145.2
MET	107	33.52	0	33.52	228.7
ALA	108	25.23	0	25.23	144.3
ASN	109	0	60.54	60.54	155.1
ALA	110	87.37	0	87.37	144.3
GLY	111	63.79	0	63.79	121.2
PRO	112	96.37	0	96.37	165.4
GLY	113	31.4	0	31.4	121.2
THR	114	0	56.22	56.22	152.6
ASN	115	0	49.9	49.9	155.1
GLY	116	25.3	0	25.3	121.2
SER	117	0	44.46	44.46	145.2
GLN	118	0	62.61	62.61	208
PHE	119	32.5	0	32.5	171.3
PHE	120	27.37	0	27.37	171.3
ILE	121	23.7	0	23.7	170.6
CYS	122	0	16.41	16.41	144.9
THR	123	0	38.34	38.34	152.6
ALA	124	41.14	0	41.14	144.3
LYS	125	0	110.97	110.97	229.7
THR	126	0	77.45	77.45	152.6
GLU	127	0	138.39	138.39	201.4
TRP	128	0	196.11	196.11	196.1
LEU	129	84.77	0	84.77	157.1
ASP	130	0	117.91	117.91	148.7
GLY	131	80.33	0	80.33	121.2
LYS	132	0	150.24	150.24	229.7
HIS	133	0	69.38	69.38	182.4
VAL	134	26.63	0	26.63	152.9
VAL	135	20.26	0	20.26	152.9
PHE	136	22.06	0	22.06	171.3
GLY	137	9.89	0	9.89	121.2
GLN	138	0	55.17	55.17	208
VAL	139	26.45	0	26.45	152.9
VAL	140	53.15	0	53.15	152.9
GLU	141	0	90.8	90.8	201.4
GLY	142	14.47	0	14.47	121.2
PHE	143	63.36	0	63.36	171.3
TYR	144	0	102.4	102.4	205.5
VAL	145	36.71	0	36.71	152.9
VAL	146	34.4	0	34.4	152.9
LYS	147	0	106.94	106.94	229.7
ALA	148	37.22	0	37.22	144.3
ILE	149	25.36	0	25.36	170.6
GLU	150	0	44.46	44.46	201.4
GLN	151	0	92.49	92.49	208
VAL	152	45.03	0	45.03	152.9
GLY	153	11.4	0	11.4	121.2
SER	154	0	44.1	44.1	145.2
GLY	155	49.94	0	49.94	121.2
SER	156	0	106.88	106.88	145.2
GLY	157	25.72	0	25.72	121.2
LYS	158	0	96.64	96.64	229.7
THR	159	0	35.47	35.47	152.6
ALA	160	57.42	0	57.42	144.3
LYS	161	0	125.48	125.48	229.7
PRO	162	64.44	0	64.44	165.4
VAL	163	26.97	0	26.97	152.9
VAL	164	29.93	0	29.93	152.9
VAL	165	26.41	0	26.41	152.9
ALA	166	34.33	0	34.33	144.3
ASP	167	0	65.86	65.86	148.7
CYS	168	0	18.86	18.86	144.9
GLY	169	20.95	0	20.95	121.2
GLN	170	0	62.05	62.05	208
LEU	171	61.01	0	61.01	157.1
SER	172	0	90.09	90.09	145.2
=== MOLECULE SASAs ===
Hydrophobic Area (Å2)	Hydrophilic Area (Å2)	Total (Å2)
4049.42	10233.5	14282.9

## Sheet: Table S1-2
Table S1-2. Raw data obtained from the parameter optimized surfaces (POPS) calculation of the solvent-accessible surface area (SASA) values per amino acid of PPIA (PDB: 1OCA).
Residue Name	Residue Number	Hydrophobic SASA (Å2)	Hydrophilic SASA (Å2)	Total SASA (Å2)	Isolated amino acid SASA (Å2)
MET	1	200.45	0	200.45	228.7
VAL	2	78.22	0	78.22	152.9
ASN	3	0	47.24	47.24	155.1
PRO	4	35.97	0	35.97	165.4
THR	5	0	27.47	27.47	152.6
VAL	6	16.36	0	16.36	152.9
PHE	7	21.73	0	21.73	171.3
PHE	8	20.5	0	20.5	171.3
ASP	9	0	28.81	28.81	148.7
ILE	10	16.38	0	16.38	170.6
ALA	11	13.25	0	13.25	144.3
VAL	12	29.86	0	29.86	152.9
ASP	13	0	81.79	81.79	148.7
GLY	14	39.97	0	39.97	121.2
GLU	15	0	114.01	114.01	201.4
PRO	16	53.57	0	53.57	165.4
LEU	17	42.73	0	42.73	157.1
GLY	18	21.22	0	21.22	121.2
ARG	19	0	88.29	88.29	274.9
VAL	20	20.14	0	20.14	152.9
SER	21	0	16.2	16.2	145.2
PHE	22	20.71	0	20.71	171.3
GLU	23	0	36.85	36.85	201.4
LEU	24	12.97	0	12.97	157.1
PHE	25	23.13	0	23.13	171.3
ALA	26	16.14	0	16.14	144.3
ASP	27	0	78.62	78.62	148.7
LYS	28	0	101.65	101.65	229.7
VAL	29	23.23	0	23.23	152.9
PRO	30	44.83	0	44.83	165.4
LYS	31	0	85.51	85.51	229.7
THR	32	0	21.48	21.48	152.6
ALA	33	12.28	0	12.28	144.3
GLU	34	0	63.14	63.14	201.4
ASN	35	0	31.18	31.18	155.1
PHE	36	16.62	0	16.62	171.3
ARG	37	0	55.59	55.59	274.9
ALA	38	18.91	0	18.91	144.3
LEU	39	19.97	0	19.97	157.1
SER	40	0	14.11	14.11	145.2
THR	41	0	35.7	35.7	152.6
GLY	42	18.1	0	18.1	121.2
GLU	43	0	108.7	108.7	201.4
LYS	44	0	127.13	127.13	229.7
GLY	45	52.54	0	52.54	121.2
PHE	46	70.16	0	70.16	171.3
GLY	47	7.68	0	7.68	121.2
TYR	48	0	30.42	30.42	205.5
LYS	49	0	65.21	65.21	229.7
GLY	50	23.91	0	23.91	121.2
SER	51	0	25.8	25.8	145.2
CYS	52	0	14.82	14.82	144.9
PHE	53	17.89	0	17.89	171.3
HIS	54	0	33.14	33.14	182.4
ARG	55	0	55.23	55.23	274.9
ILE	56	8.62	0	8.62	170.6
ILE	57	16.18	0	16.18	170.6
PRO	58	34.62	0	34.62	165.4
GLY	59	23.24	0	23.24	121.2
PHE	60	35.02	0	35.02	171.3
MET	61	16.46	0	16.46	228.7
CYS	62	0	8.3	8.3	144.9
GLN	63	0	35.94	35.94	208
GLY	64	7.97	0	7.97	121.2
GLY	65	7.28	0	7.28	121.2
ASP	66	0	23.75	23.75	148.7
PHE	67	36.43	0	36.43	171.3
THR	68	0	62.09	62.09	152.6
ARG	69	0	144.73	144.73	274.9
HIS	70	0	82.01	82.01	182.4
ASN	71	0	100.9	100.9	155.1
GLY	72	23.65	0	23.65	121.2
THR	73	0	61.51	61.51	152.6
GLY	74	16.63	0	16.63	121.2
GLY	75	12.48	0	12.48	121.2
LYS	76	0	69.68	69.68	229.7
SER	77	0	20.77	20.77	145.2
ILE	78	39.59	0	39.59	170.6
TYR	79	0	122.41	122.41	205.5
GLY	80	45.11	0	45.11	121.2
GLU	81	0	110.95	110.95	201.4
LYS	82	0	72.71	72.71	229.7
PHE	83	44.57	0	44.57	171.3
GLU	84	0	80.43	80.43	201.4
ASP	85	0	41.93	41.93	148.7
GLU	86	0	78.11	78.11	201.4
ASN	87	0	68.01	68.01	155.1
PHE	88	52.39	0	52.39	171.3
ILE	89	69.75	0	69.75	170.6
LEU	90	43.72	0	43.72	157.1
LYS	91	0	74.88	74.88	229.7
HIS	92	0	33.79	33.79	182.4
THR	93	0	61.59	61.59	152.6
GLY	94	23.08	0	23.08	121.2
PRO	95	38.95	0	38.95	165.4
GLY	96	10.66	0	10.66	121.2
ILE	97	14.61	0	14.61	170.6
LEU	98	11.33	0	11.33	157.1
SER	99	0	9.61	9.61	145.2
MET	100	18.63	0	18.63	228.7
ALA	101	15.05	0	15.05	144.3
ASN	102	0	39.36	39.36	155.1
ALA	103	64.07	0	64.07	144.3
GLY	104	50.72	0	50.72	121.2
PRO	105	78.25	0	78.25	165.4
ASN	106	0	60.74	60.74	155.1
THR	107	0	40.27	40.27	152.6
ASN	108	0	24.16	24.16	155.1
GLY	109	8.24	0	8.24	121.2
SER	110	0	13.21	13.21	145.2
GLN	111	0	26.75	26.75	208
PHE	112	16.32	0	16.32	171.3
PHE	113	14.67	0	14.67	171.3
ILE	114	12.64	0	12.64	170.6
CYS	115	0	7.9	7.9	144.9
THR	116	0	23.34	23.34	152.6
ALA	117	25.57	0	25.57	144.3
LYS	118	0	82.13	82.13	229.7
THR	119	0	33.85	33.85	152.6
GLU	120	0	78.27	78.27	201.4
TRP	121	0	134.67	134.67	196.1
LEU	122	42.14	0	42.14	157.1
ASP	123	0	55.63	55.63	148.7
GLY	124	40.4	0	40.4	121.2
LYS	125	0	99.95	99.95	229.7
HIS	126	0	35.25	35.25	182.4
VAL	127	13.33	0	13.33	152.9
VAL	128	10.97	0	10.97	152.9
PHE	129	12.93	0	12.93	171.3
GLY	130	6.42	0	6.42	121.2
LYS	131	0	59.93	59.93	229.7
VAL	132	22.26	0	22.26	152.9
LYS	133	0	87.85	87.85	229.7
GLU	134	0	87.01	87.01	201.4
GLY	135	16.35	0	16.35	121.2
MET	136	49.94	0	49.94	228.7
ASN	137	0	75.75	75.75	155.1
ILE	138	35.91	0	35.91	170.6
VAL	139	20.49	0	20.49	152.9
GLU	140	0	74.76	74.76	201.4
ALA	141	35.72	0	35.72	144.3
MET	142	24.03	0	24.03	228.7
GLU	143	0	35.04	35.04	201.4
ARG	144	0	108.53	108.53	274.9
PHE	145	35.66	0	35.66	171.3
GLY	146	6.38	0	6.38	121.2
SER	147	0	30.14	30.14	145.2
ARG	148	0	110.08	110.08	274.9
ASN	149	0	98.25	98.25	155.1
GLY	150	16.12	0	16.12	121.2
LYS	151	0	94.86	94.86	229.7
THR	152	0	30.53	30.53	152.6
SER	153	0	50.46	50.46	145.2
LYS	154	0	110.74	110.74	229.7
LYS	155	0	83.72	83.72	229.7
ILE	156	17.56	0	17.56	170.6
THR	157	0	20.57	20.57	152.6
ILE	158	19.26	0	19.26	170.6
ALA	159	23.1	0	23.1	144.3
ASP	160	0	60.85	60.85	148.7
CYS	161	0	16.55	16.55	144.9
GLY	162	18.83	0	18.83	121.2
GLN	163	0	62.89	62.89	208
LEU	164	53.96	0	53.96	157.1
GLU	165	0	132.93	132.93	201.4
=== MOLECULE SASAs ===
Phob/A^2	Phil/A^2	Total/A^2
2467.65	7406.76	9874.41

## Sheet: Table S1-3
Table S1-3. Solvent-accessible surface areas (SASA) values per amino acid of each of the identified patches on the Ole e 15 surface. The hydrophilic and hydrophobic isolated exposed surface areas per amino acid were calculated with the formula: (Hydrophobic or Hydrophilic SASA/Isolated amino acid SASA) x 100
Patch 1
Patch 1: 43-EKGVGKSGKPLHYKGSA-59
Residue Name	Residue Number	Hydrophobic SASA (Å2)	Hydrophilic SASA (Å2)	Total SASA (Å2)	Isolated amino acid SASA (Å2)	Relative hydrophilic SASA value (%)	Relative hydrophobic SASA value (%)
GLU	43	0	120.39	120.39	201.4	59.78	-
LYS	44	0	138.39	138.39	229.7	60.25	-
GLY	45	42.36	0	42.36	121.2	-	34.95
VAL	46	68.11	0	68.11	152.9	-	44.55
GLY	47	47.99	0	47.99	121.2	-	39.6
LYS	48	0	194.61	194.61	229.7	84.72	-
SER	49	0	135.68	135.68	145.2	93.44	-
GLY	50	75.42	0	75.42	121.2	-	62.23
LYS	51	0	139.14	139.14	229.7	60.57	-
PRO	52	65.69	0	65.69	165.4	-	39.72
LEU	53	32.08	0	32.08	157.1	-	20.42
HIS	54	0	52.33	52.33	182.4	28.69	-
TYR	55	0	45.35	45.35	205.5	22.07	-
LYS	56	0	87.76	87.76	229.7	38.21	-
GLY	57	35.05	0	35.05	121.2	-	28.92
SER	58	0	36.24	36.24	145.2	24.96	-
ALA	59	27.22	0	27.22	144.3	-	18.86
			Total Patch 1 SASA (Å2)	1343.81
			Relative Patch 1 SASA per amino acid (Å2)	84
Patch 2
Patch 2: C-terminal 138-QVVEGFYVVKAIEQVGSGSGKTAKPVVVADCGQLS-172
Residue Name	Residue Number	Hydrophobic SASA (Å2)	Hydrophilic SASA (Å2)	Total SASA (Å2)	Isolated amino acid SASA (Å2)	Relative hydrophilic SASA value (%)	Relative hydrophobic SASA value (%)
GLN	138	0	55.17	55.17	208	26.52	-
VAL	139	26.45	0	26.45	152.9	-	17.3
VAL	140	53.15	0	53.15	152.9	-	34.76
GLU	141	0	90.8	90.8	201.4	45.08	-
GLY	142	14.47	0	14.47	121.2	-	11.94
PHE	143	63.36	0	63.36	171.3	-	36.99
TYR	144	0	102.4	102.4	205.5	49.83	-
VAL	145	36.71	0	36.71	152.9	-	24.01
VAL	146	34.4	0	34.4	152.9	-	22.5
LYS	147	0	106.94	106.94	229.7	46.56	-
ALA	148	37.22	0	37.22	144.3	-	25.79
ILE	149	25.36	0	25.36	170.6	-	14.87
GLU	150	0	44.46	44.46	201.4	22.08	-
GLN	151	0	92.49	92.49	208	44.47	-
VAL	152	45.03	0	45.03	152.9	-	29.45
GLY	153	11.4	0	11.4	121.2	-	9.41
SER	154	0	44.1	44.1	145.2	30.37	-
GLY	155	49.94	0	49.94	121.2	-	41.2
SER	156	0	106.88	106.88	145.2	73.61	-
GLY	157	25.72	0	25.72	121.2	-	21.22
LYS	158	0	96.64	96.64	229.7	42.07	-
THR	159	0	35.47	35.47	152.6	23.24	-
ALA	160	57.42	0	57.42	144.3	-	39.79
LYS	161	0	125.48	125.48	229.7	54.63	-
PRO	162	64.44	0	64.44	165.4	-	38.96
VAL	163	26.97	0	26.97	152.9	-	17.64
VAL	164	29.93	0	29.93	152.9	-	19.57
VAL	165	26.41	0	26.41	152.9	-	17.27
ALA	166	34.33	0	34.33	144.3	-	23.79
ASP	167	0	65.86	65.86	148.7	44.29	-
CYS	168	0	18.86	18.86	144.9	13.02	-
GLY	169	20.95	0	20.95	121.2	-	17.29
GLN	170	0	62.05	62.05	208	29.83	-
LEU	171	61.01	0	61.01	157.1	-	38.84
SER	172	0	90.09	90.09	145.2	62.05	-
			Total Patch 2-Cter SASA (Å2)	1882.36
Patch 2: N-terminal 1-MANPKVFFDMTIGGQPVGRIVMELFA-26
MET	1	195.3	0	195.3	228.7	-	85.4
ALA	2	63.76	0	63.76	144.3	-	44.19
ASN	3	0	89.61	89.61	155.1	57.78	-
PRO	4	41.42	0	41.42	165.4	-	25.04
LYS	5	0	68.57	68.57	229.7	29.85	-
VAL	6	18.82	0	18.82	152.9	-	12.31
PHE	7	25.16	0	25.16	171.3	-	14.69
PHE	8	28.58	0	28.58	171.3	-	16.68
ASP	9	0	33.84	33.84	148.7	22.76	-
MET	10	25.89	0	25.89	228.7	-	11.32
THR	11	0	26.28	26.28	152.6	17.22	-
ILE	12	39.26	0	39.26	170.6	-	23.01
GLY	13	42.52	0	42.52	121.2	-	35.08
GLY	14	69.58	0	69.58	121.2	-	57.41
GLN	15	0	133.93	133.93	208	64.39	-
PRO	16	73.52	0	73.52	165.4	-	44.45
VAL	17	48.19	0	48.19	152.9	-	31.52
GLY	18	25.02	0	25.02	121.2	-	20.64
ARG	19	0	93.26	93.26	274.9	33.93	-
ILE	20	24.94	0	24.94	170.6	-	14.62
VAL	21	24.72	0	24.72	152.9	-	16.17
MET	22	26.23	0	26.23	228.7	-	11.47
GLU	23	0	46.95	46.95	201.4	23.31	-
LEU	24	16.51	0	16.51	157.1	-	10.51
PHE	25	34.35	0	34.35	171.3	-	20.05
ALA	26	24.25	0	24.25	144.3	-	16.81
			Total Patch 2-Nter SASA	1340.46
			Total Patch 2 SASA (Å2)	3222.82
			Relative Patch 2 SASA (Å2) per amino acid	53.7
Patch 3
Patch 3: 76-AGNGTGGESIYGSKFADENFVKKHTG-101
Residue Name	Residue Number	Hydrophobic SASA (Å2)	Hydrophilic SASA (Å2)	Total SASA (Å2)	Isolated amino acid SASA (Å2)	Relative hydrophilic SASA value (%)	Relative hydrophobic SASA value (%)
ALA	76	58.85	0	58.85	144.3	-	40.78
GLY	77	20.6	0	20.6	121.2	-	17
ASN	78	0	118.55	118.55	155.1	76.43	-
GLY	79	52.89	0	52.89	121.2	-	43.64
THR	80	0	133.04	133.04	152.6	87.18
GLY	81	41.11	0	41.11	121.2	-	33.92
GLY	82	30	0	30	121.2	-	24.75
GLU	83	0	112.38	112.38	201.4	55.8	-
SER	84	0	53.22	53.22	145.2	36.65	-
ILE	85	85.38	0	85.38	170.6	-	50.05
TYR	86	0	126.95	126.95	205.5	61.78
GLY	87	59.99	0	59.99	121.2	-	49.5
SER	88	0	118.06	118.06	145.2	81.31	-
LYS	89	0	119.87	119.87	229.7	52.19	-
PHE	90	105.35	0	105.35	171.3	-	61.5
ALA	91	56.99	0	56.99	144.3	-	39.49
ASP	92	0	64.82	64.82	148.7	43.59	-
GLU	93	0	99.38	99.38	201.4	49.34	-
ASN	94	0	93.72	93.72	155.1	60.43	-
PHE	95	69.6	0	69.6	171.3	-	40.63
VAL	96	95.81	0	95.81	152.9	-	62.66
LYS	97	0	143.31	143.31	229.7	62.39	-
LYS	98	0	117.29	117.29	229.7	51.06	-
HIS	99	0	74.51	74.51	182.4	40.85	-
THR	100	0	123.23	123.23	152.6	80.75	-
GLY	101	44.98	0	44.98	121.2	-	37.11
			Total Patch 3 SASA (Å2)	2219.88
			Relative Patch 3 SASA (Å2) per amino acid	88.7
Patch 4
Patch 4: 61-HRVIPNFMCQGGDFT-75
Residue Name	Residue Number	Hydrophobic SASA (Å2)	Hydrophilic SASA (Å2)	Total SASA (Å2)	Isolated amino acid SASA (Å2)	Relative hydrophilic SASA value (%)	Relative hydrophobic SASA value (%)
HIS	61	0	57.63	57.63	182.4	31.6	-
ARG	62	0	86.79	86.79	274.9	31.57	-
VAL	63	14.45	0	14.45	152.9	-	9.45
ILE	64	21.68	0	21.68	170.6	-	12.71
PRO	65	35.04	0	35.04	165.4	-	21.19
ASN	66	0	65.85	65.85	155.1	42.46	-
PHE	67	49.67	0	49.67	171.3	-	29
MET	68	30.45	0	30.45	228.7	-	13.31
CYS	69	0	13.72	13.72	144.9	9.47	-
GLN	70	0	58.7	58.7	208	28.22	-
GLY	71	18.13	0	18.13	121.2	-	14.96
GLY	72	17.03	0	17.03	121.2	-	14.05
ASP	73	0	36.35	36.35	148.7	24.45	-
PHE	74	41.43	0	41.43	171.3	-	24.19
THR	75	0	57.5	57.5	152.6	37.68	-
Patch 4: 107-MANAGPGTNGSQFFICTAKTEWLDGKHV-134
MET	107	33.52	0	33.52	228.7	-	14.66
ALA	108	25.23	0	25.23	144.3	-	17.48
ASN	109	0	60.54	60.54	155.1	39.03	-
ALA	110	87.37	0	87.37	144.3	-	60.55
GLY	111	63.79	0	63.79	121.2	-	52.63
PRO	112	96.37	0	96.37	165.4	-	58.26
GLY	113	31.4	0	31.4	121.2	-	25.91
THR	114	0	56.22	56.22	152.6	36.84	-
ASN	115	0	49.9	49.9	155.1	32.17	-
GLY	116	25.3	0	25.3	121.2	-	20.87
SER	117	0	44.46	44.46	145.2	30.62	-
GLN	118	0	62.61	62.61	208	30.1	-
PHE	119	32.5	0	32.5	171.3	-	18.97
PHE	120	27.37	0	27.37	171.3	-	15.98
ILE	121	23.7	0	23.7	170.6	-	13.89
CYS	122	0	16.41	16.41	144.9	-	-
THR	123	0	38.34	38.34	152.6	25.12	-
ALA	124	41.14	0	41.14	144.3	-	28.51
LYS	125	0	110.97	110.97	229.7	48.31	-
THR	126	0	77.45	77.45	152.6	50.75	-
GLU	127	0	138.39	138.39	201.4	68.71	-
TRP	128	0	196.11	196.11	196.1	100.01	-
LEU	129	84.77	0	84.77	157.1	-	53.96
ASP	130	0	117.91	117.91	148.7	79.29	-
GLY	131	80.33	0	80.33	121.2	-	66.28
LYS	132	0	150.24	150.24	229.7	65.41	-
HIS	133	0	69.38	69.38	182.4	38.04	-
VAL	134	26.63	0	26.63	152.9	-	17.42
			Total Patch 4 SASA (Å2)	2472.77
			Relative Patch 4 SASA (Å2) per amino acid	69.2

## Sheet: Table S1-4
Table S1-4. Comparison between the solvent-accessible surface area (SASA) values of Ole e 15 and PPIA. Amino acids with a SASA value change higher than 30Å2 are shown in bold; amino acids with a SASA value change higher than 10Å2 and a change in the charge state are shown in bold and italics. The rest of the amino acids are shown in red.
Ole e 15 Residue	SASA Value (Å2)	PPIA Residue	SASA Value (Å2)
Ala2	63.76	Val2	78.22
Lys5	68.57	Thr5	27.47
Met10	25.89	Ile10	16.38
Thr11	26.28	Ala11	13.25
Ile12	39.26	Val12	29.86
Gly13	42.52	Asp13	81.79
Gln15	133.93	Glu15	114.01
Val17	48.19	Leu17	42.73
Ile20	24.94	Val20	20.14
Val21	24.72	Ser21	16.2
Met22	26.23	Phe22	20.71
Val28	55.64	Lys28	101.65
Cys40	14.3	Ser40	14.11
Val46	68.11	Phe46	70.16
Ala59	27.22	Cys52	14.82
Val63	14.5	Ile56	8.92
Asn66	65.85	Gly59	23.24
Ala76	58.85	Arg69	144.73
Gly77	20.6	His70	82.1
Glu83	112.38	Lys76	69.68
Ser88	118.06	Glu81	110.95
Ala91	56.99	Glu84	80.43
Val96	95.81	Ile89	69.75
Lys97	143.31	Leu90	43.72
Gly113	31.4	Asn106	68.01
Gln138	55.17	Lys131	59.93
Val140*	53.15	Lys133	87.85
Phe143	63.36	Met136	49.94
Tyr144	102.4	Asn137	75.75
Val145	36.75	Ile138	35.91
Lys147	106.94	Glu140	74.76
Ile149	25.36	Met142	24.3
Gln151	92.49	Arg144	108.53
Val152	45.03	Phe145	35.66
Gly155	49.94	Arg148	110.08
Ser156	106.88	Asn149	98.25
Pro162	64.44	Lys155	110.74
Val163	26.97	Ile156	17.56
Val164	29.93	Thr157	20.57
Val165	26.41	Ile158	19.26
Ser172	90.09	Glu165	132.93
Divergent Loop Ole e 15
Lys48	194.61
Ser49	135.68
Gly59	75.42
Lys51	139.14
Pro52	65.69
Leu53	32.08
His54	52.33
		Ole e 15 (Å2)	PPIA (Å2)
Total SASA from amino acids differences		3077.57	2425.05
