# Supplementary material for: Ole e 15 and its human counterpart -PPIA- chimeras reveal an heterogeneous IgE response in olive pollen allergic patients
Source: Sci Rep. 2019 Oct 21;9:15027. doi: 10.1038/s41598-019-51005-2 (PMC6803672; doi:10.1038/s41598-019-51005-2)
Supplement: Supplementary file 3 — Supplementary Information [file 41598_2019_51005_MOESM3_ESM.xlsx]

## Sheet: Hoja1
Supplementary Table S3. Different IgE-recognition patterns identified from the direct ELISA values of the twenty patients analyzed. OD492 nm, raw data after subtracting buffer control values. Recognition (%), percentage of recognition of the proteins with respect to Ole e 15, and calculated by the formula: (Protein OD value-0.1) / (Ole e 15 OD value-0.1) x 100, where 0.1 is the cut-off OD value.
PATTERN 1	Main loss of IgE-binding with chimera 4 (Patch 3) and combined N- and C-terminal mutations (Patch 2, Chimeras 15 and 17)
Serum 2				Serum 5				Serum 12				Serum 13				LEGEND
	OD492nm	Recognition (%)			OD492nm	Recognition (%)			OD492nm	Recognition (%)			OD492nm	Recognition (%)			SUMMARY OF AMINO ACID CHANGES
PPIA	0	0		Chimera 17	0	0		PPIA	0.1	0		PPIA	0	0		Chimera 1	N-terminal Patch 2 (M1 to A26) mutations (only amino acids meeting the criteria on solvent exposure/charge state changes)
Chimera 4	0	0		Chimera 15	0	0		Chimera 4	0.12	3.17		Chimera 15	0	0		Chimera 5	Inner C-terminal Patch 2 (V140 to G155) mutations (only amino acids meeting the criteria)
Chimera 17	0.1	0		PPIA	0	0		Chimera 15	0.15	7.94		Chimera 4	0	0		Chimera 7	Outer C-terminal Patch 2 region mutations (only amino acids meeting the criteria)
Chimera 15	0.12	7.41		Chimera 4	0.14	0		Chimera 17	0.17	11.11		Chimera 17	0	0		Chimera 15	N-terminal and inner C-terminal Patch 2 mutations (only amino acids meeting the criteria)
Chimera 9	0.14	14.81		Chimera 1	0.22	23.53		Chimera 9	0.25	23.81		Chimera 9	0.12	4.55		Chimera 17	N-terminal and outer C-terminal Patch 2 mutations (only amino acids meeting the criteria)
Chimera 8	0.16	22.22		Chimera 8	0.25	29.41		Chimera 8	0.28	28.57		Chimera 8	0.14	9.09		Chimera 8	Outer C-terminal Patch 2 region mutations (all different amino acids were grafted)
Chimera 1	0.21	40.74		Chimera 9	0.26	31.37		Chimera 7	0.44	53.97		Chimera 5	0.23	29.55		Chimera 9	Whole Patch 2 C-terminal region (Q138 to S172) mutations (all different amino acids were grafted)
Chimera 5	0.21	40.74		Chimera 5	0.29	37.25		Chimera 1	0.45	55.56		Chimera 7	0.26	36.36		Chimera 4	Whole Patch 3 (A76 to G101) mutations (all different amino acids were grafted)
Chimera 7	0.22	44.44		Chimera 7	0.37	52.94		Chimera 5	0.46	57.14		Chimera 1	0.29	43.18
Ole e 15	0.37	100		Ole e 15	0.61	100		Ole e 15	0.73	100		Ole e 15	0.54	100
Serum 15				Serum 18				Serum 20
	OD492nm	Recognition (%)			OD492nm	Recognition (%)			OD492nm	Recognition (%)
PPIA	0	0		PPIA	0	0		PPIA	0	0
Chimera 15	0	0		Chimera 17	0.1	0		Chimera 4	0	0
Chimera 4	0.12	3.23		Chimera 15	0.12	7.69		Chimera 15	0.15	20
Chimera 17	0.16	9.68		Chimera 4	0.14	15.38		Chimera 17	0.15	20
Chimera 9	0.26	25.81		Chimera 8	0.15	19.23		Chimera 9	0.17	28
Chimera 8	0.29	30.65		Chimera 1	0.19	34.62		Chimera 8	0.2	40
Chimera 1	0.3	32.26		Chimera 9	0.2	38.46		Chimera 1	0.23	52
Chimera 7	0.45	56.45		Chimera 7	0.24	53.85		Chimera 7	0.25	60
Chimera 5	0.46	58.06		Chimera 5	0.3	76.92		Chimera 5	0.27	68
Ole e 15	0.72	100		Ole e 15	0.36	100		Ole e 15	0.35	100
PATTERN 2	Main loss of IgE-binding with N-terminal mutations (grafted Patch 2, Chimera 1) or combined N- and C-terminal mutations (grafted Patch2, Chimeras 15 and 17)
Serum 1				Serum 6				Serum 10				Serum 4
	OD492nm	Recognition (%)			OD492nm	Recognition (%)			OD492nm	Recognition (%)			OD492nm	Recognition (%)
PPIA	0	0		PPIA	0	0		Chimera 15	0.13	4.29		Chimera 15	0	0
Chimera 15	0.13	3.53		Chimera 15	0	0		PPIA	0.13	4.29		Chimera 17	0	0
Chimera 17	0.14	4.71		Chimera 17	0	0		Chimera 17	0.23	18.57		PPIA	0	0
Chimera 1	0.28	21.18		Chimera 1	0.18	21.62		Chimera 1	0.42	45.71		Chimera 4	0.1	0
Chimera 4	0.38	32.94		Chimera 5	0.25	40.54		Chimera 8	0.42	45.71		Chimera 1	0.12	5.56
Chimera 8	0.47	43.53		Chimera 8	0.27	45.95		Chimera 9	0.42	45.71		Chimera 5	0.21	30.56
Chimera 9	0.48	44.71		Chimera 4	0.28	48.65		Chimera 4	0.46	51.43		Chimera 9	0.22	33.33
Chimera 5	0.54	51.76		Chimera 9	0.29	51.35		Chimera 5	0.49	55.71		Chimera 8	0.24	38.89
Chimera 7	0.7	70.59		Chimera 7	0.32	59.46		Chimera 7	0.55	64.29		Chimera 7	0.34	66.67
Ole e 15	0.95	100		Ole e 15	0.47	100		Ole e 15	0.8	100		Ole e 15	0.46	100
PATTERN 3	Main loss of IgE-binding with C-terminal mutations (grafted Patch 2, Chimeras 8 and 9 ) and Chimera 4 (grafted Patch 3)
Serum 9				Serum 14				Serum 16
	OD492nm	Recognition (%)			OD492nm	Recognition (%)			OD492nm	Recognition (%)
Chimera 9	0	0		Chimera 9	0	0		Chimera 4	0	0
Chimera 8	0	0		Chimera 8	0	0		PPIA	0	0
PPIA	0	0		Chimera 4	0	0		Chimera 8	0.13	8.33
Chimera 4	0.1	0		PPIA	0	0		Chimera 9	0.13	8.33
Chimera 15	0.19	32.14		Chimera 15	0.15	11.36		Chimera 15	0.21	30.56
Chimera 17	0.21	39.29		Chimera 17	0.15	11.36		Chimera 17	0.22	33.33
Chimera 1	0.26	57.14		Chimera 5	0.19	20.45		Chimera 5	0.34	66.67
Chimera 7	0.27	60.71		Chimera 7	0.23	29.55		Chimera 7	0.34	66.67
Chimera 5	0.28	64.29		Chimera 1	0.42	72.73		Chimera 1	0.35	69.44
Ole e 15	0.38	100		Ole e 15	0.54	100		Ole e 15	0.46	100
PATTERN 4	Complete loss of IgE-binding with Chimera 4 (Patch 3), combined N and C-terminal chimeras (grafted Patch 2, Chimeras 15 and 17) and C-terminal chimeras (grafted C-terminal, Patch 2, Chimeras 5, 8 and 9 )
Serum 8				Serum 7
	OD492nm	Recognition (%)			OD492nm	Recognition (%)
Chimera 4	0	0		Chimera 17	0	0
Chimera 15	0	0		PPIA	0	0
Chimera 17	0	0		Chimera 15	0	0
Chimera 5	0	0		Chimera 4	0	0
PPIA	0	0		Chimera 9	0	0
Chimera 9	0	0		Chimera 8	0.1	0
Chimera 8	0	0		Chimera 1	0.11	4.35
Chimera 7	0.13	7.5		Chimera 5	0.12	8.7
Chimera 1	0.24	35		Chimera 7	0.24	60.87
Ole e 15	0.5	100		Ole e 15	0.33	100
PATTERN 5	Highest loss of IgE-binding with Chimera 4 (Patch 3), but also significant loss of IgE-binding with combined N and C-terminal chimeras (Patch 2, Chimeras 15 and 17) and C-terminal chimeras (pre C-terminal, Patch 2, Chimeras 5 and 9 )
Serum 11				Serum 17
	OD492nm	Recognition (%)			OD492nm	Recognition (%)
PPIA	0	0		PPIA	0	0
Chimera 4	0.17	5.6		Chimera 4	0.23	17.57
Chimera 9	0.43	26.4		Chimera 15	0.33	31.08
Chimera 15	0.44	27.2		Chimera 9	0.38	37.84
Chimera 17	0.63	42.4		Chimera 17	0.38	37.84
Chimera 1	0.66	44.8		Chimera 1	0.41	41.89
Chimera 8	0.69	47.2		Chimera 8	0.42	43.24
Chimera 5	0.87	61.6		Chimera 7	0.69	79.73
Chimera 7	1.27	93.6		Chimera 5	0.7	81.08
Ole e 15	1.35	100		Ole e 15	0.84	100
PATTERN 6	General loss of IgE-binding but not very accussed with most of the protein chimeras
Serum 3				Serum 19
	OD492nm	Recognition (%)			OD492nm	Recognition (%)
PPIA	0	0		PPIA	0	0
Chimera 17	0.26	43.24		Chimera 4	0.11	4.17
Chimera 9	0.27	45.95		Chimera 17	0.18	33.33
Chimera 4	0.28	48.65		Chimera 1	0.2	41.67
Chimera 15	0.28	48.65		Chimera 8	0.21	45.83
Chimera 8	0.28	48.65		Chimera 7	0.25	62.5
Chimera 1	0.29	51.35		Chimera 5	0.26	66.67
Chimera 5	0.33	62.16		Chimera 15	0.27	70.83
Chimera 7	0.37	72.97		Chimera 9	0.29	79.17
Ole e 15	0.47	100		Ole e 15	0.34	100
